# Supplementary material for: Potential Anti-Inflammatory Constituents from Aesculus wilsonii Seeds
Source: Molecules. 2024 Mar 3;29(5):1136. doi: 10.3390/molecules29051136 (PMC10934013; doi:10.3390/molecules29051136)
Supplement: Supplementary file 1 [file molecules-29-01136-s001.zip]

Archive with 1 entries (1 files):
- molecules-2840171-supplementary.pdf
